# Supplementary material for: Porous Carbon Spheres Derived from Hemicelluloses for Supercapacitor Application
Source: Int J Mol Sci. 2022 Jun 26;23(13):7101. doi: 10.3390/ijms23137101 (PMC9267052; doi:10.3390/ijms23137101)
Supplement: Supplementary file 1 [file ijms-23-07101-s001.zip]

Archive with 1 entries (1 files):
- ijms-1777611-supplementary.pdf
